# Supplementary material for: A transit-amplifying progenitor with biphasic behavior contributes to epidermal renewal
Source: Development. 2024 Jun 27;151(12):dev202389. doi: 10.1242/dev.202389 (PMC11234368; doi:10.1242/dev.202389)
Supplement: Table S2. [file develop-151-202389-TableS2.xls]

## Sheet: Aspm+vsBL
Table S2: Differentially expressed genes (DEGs) for various Aspm populations used in GO analyses
AspmvsBL	avg_log2FC	p_val_adj		Aspm_highvslow	avg_log2FC	p_val_adj		Aspm_lowvshigh	avg_log2FC	p_val_adj
Aspm	15.0731	0		Xrn1	1.16898	0.0056208		Cdt1	1.68784	0.0060887
Pif1	4.68996	0		Papd7	1.15838	0.0382046		Ccne2	1.63566	0.0367734
Gas2l3	4.65453	0		Cit	1.14339	0.0235625		Tcf19	1.62265	0.000523036
Ube2c	4.56105	0		Cntrl	1.07168	0.00860001		Mcm2	1.5142	0.000164436
Pimreg	4.41548	0		Nek2	1.05352	0.000341028		Rpl27-ps3	1.4201	0.000350815
Tnfaip8l1	4.27241	0		Ect2	0.926227	0.000613844		Cdk2	1.36257	0.0170908
Nusap1	4.25248	0		Dync1h1	0.909391	0.0153375		Pcna	1.20364	0.0110275
Cenpf	4.23841	0		Plk1	0.869446	0.00693816		Pet100	1.18446	0.00161013
Plk1	4.22071	0		Cdc25b	0.862718	0.0311832		Ggct	1.0587	0.0302081
Kif18b	4.1826	0		Hjurp	0.854699	0.000435273		Rrm2	1.03944	0.0020855
Kif14	4.17722	0		Dbf4	0.726921	0.00250572		Golt1b	0.984842	0.00268918
Troap	4.14809	0		Incenp	0.670987	0.0277458		Mcm6	0.981815	0.00102117
Kif11	4.11057	0		Nusap1	0.668216	0.00317821		Ino80b	0.953899	0.0440539
Kif2c	4.10523	0		Cnot6l	0.667268	0.02846		Hells	0.931884	0.0332356
Nek2	4.08837	0		Chd4	0.633231	0.0137517		Gatsl3	0.865915	0.0129369
Aurkb	4.08277	0						Chchd10	0.844276	0.00215009
Parpbp	4.07229	0						Dhfr	0.836104	0.0348356
Iqgap3	4.04365	0						Shmt1	0.767491	0.0426335
Aurka	4.03491	0						Rps27rt	0.747968	0.0366745
Mxd3	4.00827	0						Acyp1	0.735574	0.00364329
Cdc25c	4.00225	0						Stfa3	0.734285	0.0369265
Gm38037	3.99401	0						1500011K16Rik	0.716458	0.0201438
Arhgap19	3.98686	0						Rab34	0.697261	0.00550185
Sapcd2	3.98466	0						Taf6l	0.677864	0.00235702
Kif22	3.9556	0						Tfb2m	0.672067	0.00919434
Ccnb1	3.91614	0						Acot13	0.650632	0.00756579
Prr11	3.91412	0						Ptrh2	0.64714	0.0406866
Depdc1a	3.90921	0						Tssc4	0.625697	0.00915572
Cep55	3.9051	0						Orc6	0.625135	0.00648189
Ect2	3.90095	0						Rfc3	0.62156	0.0232158
Hmmr	3.89542	0						Pla2g12a	0.616862	0.0215644
Ccna2	3.87742	0						Srsf4	0.611261	0.0257577
Cdca2	3.8771	0						Cebpb	0.605953	0.0484004
Cdc20	3.87259	0						Exosc7	0.600482	0.000526028
Kifc1	3.86235	0						Eif2b1	0.591208	0.00397407
Knl1	3.85974	0
Spag5	3.84612	0
Kif20b	3.84393	0
Nuf2	3.82652	0
Sgo2a	3.80831	0
Ckap2	3.75989	0
Bub1b	3.75284	0
Cit	3.73155	0
Spc25	3.73059	0
Prc1	3.72983	0
Top2a	3.71335	0
Ccnf	3.7129	0
Cenpa	3.70482	0
Bub1	3.67885	0
Kif23	3.67384	0
Cenpe	3.66212	0
Tpx2	3.65857	0
Neil3	3.65309	0
Ncapg	3.64726	0
Racgap1	3.64442	0
Kif20a	3.63571	0
Anln	3.63281	0
Mis18bp1	3.63277	0
Ttk	3.62123	0
Pbk	3.59473	0
Sgo1	3.59228	0
Tubb6	3.58923	0
Ska1	3.58075	0
Ccnb2	3.56949	0
Birc5	3.56753	0
Cdk1	3.56261	0
Ncaph	3.53696	0
Melk	3.51294	0
Kif15	3.50872	0
Shcbp1	3.50734	0
Ndc80	3.4623	0
Ska3	3.46043	0
H2afx	3.40719	0
Haspin	3.37947	0
Cdca8	3.37922	0
C330027C09Rik	3.36612	0
Foxm1	3.36115	0
Ncapd2	3.34826	0
Esco2	3.3395	0
Fam83d	3.29821	0
Mki67	3.28592	0
Cdca5	3.26436	0
Dlgap5	3.24964	0
Cdca3	3.23689	0
Cdkn3	3.2284	0
Incenp	3.19881	0
Diaph3	3.1748	0
Mns1	3.16364	0
Kif4	3.154	0
Cenpn	3.15015	0
Pclaf	3.14641	0
Knstrn	3.14592	0
Lockd	3.10853	0
Tacc3	3.10172	0
Cdkn2d	3.09051	0
Spdl1	3.07503	0
Cks2	3.0742	0
Fbxo5	3.0545	0
Psrc1	3.03635	0
Cnih2	3.01868	0
Asf1b	3.01628	0
Mastl	2.96418	0
Smc2	2.96399	0
Spc24	2.95753	0
Cenpl	2.94844	0
Ckap2l	2.93897	0
Chek2	2.92301	0
Mad2l1	2.90757	0
Arhgap11a	2.88047	0
E2f8	2.82344	0
Cdc25b	2.79726	0
Dbf4	2.78394	0
Stmn1	2.70596	0
Cdk5rap2	2.64904	0
Hmgb2	2.63061	0
Cenpq	2.62472	0
Cenpm	2.62394	0
Lmnb1	2.60126	0
Cenpp	2.52642	0
Nde1	2.52043	0
Rad51	2.44862	0
Atp10a	2.44603	0.000306404
Trim59	2.43204	0
Smc4	2.39631	0
Limch1	2.31083	0.000621868
Cenpw	2.23159	0
Ube2s	2.21631	0
Rrm1	2.1765	0
Tubb5	2.15753	0
Cenpk	2.15522	0
Tubb4b	2.12881	0
Tk1	2.05182	0
Pmaip1	2.04455	0.00380026
Rangap1	2.03729	0
H2afz	2.01783	0
Cks1b	2.00597	0
Rad21	1.97823	0
Sall2	1.92067	0.00531763
4933406P04Rik	1.91606	0.00125455
Gm17949	1.90294	0.0169291
Gm26737	1.88727	0.0012238
Ccdc34	1.8619	0
Stag3	1.84956	0.00426351
Hsf3	1.84849	0.00217372
Gm19426	1.84102	0.000434752
H2afv	1.83132	0
Ankrd55	1.80333	0.0414559
Cct6b	1.72667	0.000233225
Anp32e	1.72301	0
1700018A04Rik	1.58364	0.00826948
Lrrk2	1.56669	0.000712723
Rgl1	1.56349	0.0343267
Med9os	1.51838	0.00017917
Zswim3	1.51121	0.000122059
Gm2093	1.47049	0.0085105
Lmntd2	1.46964	0.00414988
Relt	1.35552	0.00127914
Nap1l3	1.2812	0.000327143
Cep112	1.27159	0.0117024
Gm26882	1.26632	0.00542441
Plcxd1	1.26313	0.0200447
Lca5	1.26184	0.000347491
Ssc4d	1.23229	0.000491971
Fkbp1b	1.16439	0.00450161
Mzf1	1.16327	0.00597245
Gm10131	1.15741	0.0160566
Gm15892	1.13954	0.000978339
Gm47689	1.1368	0.00453722
Elf3	1.12835	0.00875945
Dubr	1.12077	0.00384289
9430037G07Rik	1.10725	0.000497238
Gm27010	1.10637	0.00587208
Gm12454	1.10159	0.000983464
Fut10	1.1	0.000766216
A930018P22Rik	1.07641	0.000154504
Pih1d2	1.06287	0.0197621
Gm3417	1.05971	0.00102738
Zfp608	1.03396	0.000227057
Gm49164	1.0326	0.0292402
4930524O07Rik	1.01572	0.000575141

## Sheet: Aspm+Ki67+vsothers
Table S2: Differentially expressed genes (DEGs) for various proliferative populations used in GO analyses
Aspm+Ki67+vs AspmKi67-	avg_log2FC	p_val_adj		Aspm+Ki67-vs AspmKi67+	avg_log2FC	p_val_adj		Aspm+Ki67+	avg_log2FC	p_val_adj		Slc1a3+Ki67+	avg_log2FC	p_val_adj		Dlx1+Ki67+	avg_log2FC	p_val_adj
Hist1h1a	5.83704	0.000220726		Krt1	2.75563	0.00339296		Aspm	13.041	0		Slc1a3	12.4418	0		Dlx1	12.4232	0
Hist1h1d	5.20174	0.00506306		Shb	2.50095	0.0119579		Zfp473	2.73019	0.0439084		Zfp937	2.75142	0.0164425		Gm26860	4.61895	0.00153666
Tnfaip8l1	4.62844	0.011163		Krt10	2.19277	0.0257133		2810455O05Rik	2.43696	0.00027114		Edn2	1.69379	0.040567		0610005C13Rik	3.01018	0.0075807
Parpbp	4.59736	0.00838533		Epb41l4aos	1.85319	0.0128133		Birc5	1.95664	0		Pemt	1.18456	0.01453		9930004E17Rik	2.9143	0.0135126
Kif18b	4.50862	0.00838533		Klk8	1.30775	0.0136835		Fam46c	1.8215	0.000611761		Klk10	1.16219	0.00309599		Zswim3	2.69337	0.00430473
Cep128	4.47572	0.0370204		Krtdap	0.709937	0.00203401		Gm15489	1.81837	0.040658		Cfap43	1.13232	0.0385218		Gm10269	1.50538	0.0174012
Hist1h2ap	4.07609	0.000912491		Capns2	0.665786	0.00122833		Hmgb2	1.73907	0		Tnni2	1.13142	0.0012231		Nipsnap3b	1.21113	0.00132684
Kntc1	4.03312	0.011317		Rpl13a	0.64947	0.0213403		Hist1h2ac	1.69178	0.00107404		U2af1l4	1.12381	0.000404726		Mast3	1.16076	0.0111876
Prr11	3.6517	0.000685615						Fbxo48	1.668	0.0142041		Lman2l	0.81227	0.000403969		Sp9	1.15582	0.0373806
Cenpi	3.61232	0.00954217						Exd1	1.62279	0.0266023		Steap4	0.794021	0.0200784		Dcp1a	1.1424	0.0100113
Hist2h2ac	3.56665	0.0159005						2210011C24Rik	1.5776	0.00350277		Dennd2d	0.786191	0.0450842		Ccne2	1.12809	0.000261348
Poc1a	3.48588	0.000438516						Ap1s2	1.56093	0.000338718		Ttc32	0.748709	0.000303692		Rad51ap1	1.03782	0.00215187
Brip1	3.43407	0.00116558						Sptbn4	1.53087	0.0227677		Myadm	0.719295	0.00538232		Haspin	0.956186	0.0281392
Ska3	3.41694	0.000582988						Meiob	1.47287	0.00219638		Dcp1a	0.713017	0.0132337		Slc35a1	0.903374	0.000685423
Gen1	3.05412	0.00432892						Mok	1.44778	0.00128261		Trmu	0.703101	0.00367194		Dnajb9	0.886234	0.0356948
Neurl1b	2.88337	0.000543353						Fam161b	1.39126	0.00654579		Ndc1	0.684069	0.00273366		Nmral1	0.871564	0.0062632
Brca1	2.87191	0.0341386						Aipl1	1.35801	0.000489242		Phldb1	0.59256	0.0164633		Pcna	0.776674	0.000797593
Hist1h4d	2.84247	0.000352867						Phf19	1.35148	0.00411453		Bmp2	0.587318	0.000660269		Mrrf	0.739815	0.00767442
Efcab11	2.73768	0.0332381						Lipg	1.35106	0.031197						Nup107	0.728057	0.0182203
Ccnf	2.63767	0.000201737						Tesmin	1.31504	0.000435963						Shcbp1	0.708573	0.00103865
Oip5	2.61846	0.00965612						1700001L05Rik	1.29554	0.00500778						Cdk2	0.658153	0.00972386
Lrr1	2.4928	0.0208152						Hist1h2bh	1.28911	0.00133602						Esco2	0.63875	0.0178152
B9d2	2.45048	0.00221216						Hist1h3a	1.2488	0.00011986						Caap1	0.634925	0.0141197
Arhgap19	2.31809	0.00779598						Synpo	1.19042	0.000906923						Mis18bp1	0.626024	0.0207733
Zwilch	2.25306	0.000178495						Hist1h4c	1.13518	0.00124141						Mcm3	0.616743	0.0147182
Slc25a10	2.20724	0.010301						Ccdc88a	1.08865	0.000144361						Abhd17c	0.595276	0.0329637
Ccdc77	2.1973	0.000332132						9530077C05Rik	1.07351	0.00029091
Hist1h4i	2.16851	0.00732129						Rad51c	1.07114	0.00223625
Ska2	2.1098	0.00227407						Cdk20	0.99223	0.0168702
Lin54	2.09931	0.00127649						Magee1	0.987034	0.00460836
Hist1h1e	1.92973	0.0344617						Fancc	0.986521	0.00189646
Pkmyt1	1.87629	0.0211664						Obsl1	0.973411	0.00847933
Rad51ap1	1.8714	0.0007179						4933404O12Rik	0.969774	0.0205901
Sass6	1.85184	0.0019653						Ngef	0.963827	0.000772645
Ppih	1.84812	0.00028783						Fancg	0.963031	0.0117049
Mns1	1.82177	0.0155812						Zbtb42	0.948291	0.00913792
Haus8	1.8049	0.0261118						Praf2	0.94612	0.0212907
Mis12	1.75172	0.00464595						BC052040	0.878846	0.00010719
Traip	1.74727	0.00965639						Olfm1	0.839994	0.0172274
Exoc4	1.72171	0.0247111						4933427D14Rik	0.834158	0.000973075
Cenpn	1.68524	0.00215058						Cdan1	0.830091	0.000958841
Cep89	1.65548	0.000176726						Myl4	0.827473	0.0122749
Haus3	1.63492	0.00770445						Cdkn1c	0.81971	0.0153148
Dynlt1f	1.62613	0.00141784						Tmem129	0.818005	0.000123086
Kif18a	1.60365	0.0119118						Wdr19	0.806876	0.015228
Nup133	1.5659	0.0439554						Spef1	0.800303	0.00372391
Cenpc1	1.52519	0.00713694						Ccdc15	0.787709	0.000996184
Psmc3ip	1.50553	0.044444						Csrp2	0.781475	0.0111427
Ankrd54	1.48726	0.0420536						Soga1	0.772408	0.00867767
Rrm2	1.47853	0.000666856						Mettl18	0.76006	0.0360664
Lrrcc1	1.47486	0.0268238						Pofut1	0.758652	0.00250857
Mlec	1.43921	0.00320885						Hist1h2be	0.754621	0.0059807
Pola1	1.43608	0.021705						Tceanc	0.751934	0.00020894
Atad2	1.42085	0.0144337						Cep41	0.748543	0.000199202
Ppp2r5d	1.37829	0.00743869						Cyp2s1	0.74678	0.000495074
Mcm5	1.36941	0.00202562						Cep97	0.742972	0.00222428
Sec11c	1.36665	0.000197349						Gnb1l	0.737208	0.00942499
Eftud2	1.34045	0.00113034						A830010M20Rik	0.734314	0.000496694
Rcc1	1.33595	0.0167219						Ovol2	0.726763	0.000254782
Pgp	1.33494	0.000428548						Mpdz	0.712756	0.000144332
Mnd1	1.32004	0.00153063						Rilpl2	0.70491	0.000638655
Miip	1.31148	0.000428534						Pck2	0.704165	0.00792081
Cse1l	1.29965	0.0231068						Tmem144	0.703308	0.0345842
Tubg1	1.2938	0.00081698						Fbxl8	0.699767	0.000840361
Pkp4	1.27982	0.000734729						Edem3	0.690936	0.00100985
Nin	1.23273	0.00724896						Letm2	0.688204	0.011612
Clic4	1.22612	0.00131311						Gmeb2	0.679823	0.019835
Vrk1	1.21982	0.000129676						Sdk1	0.660128	0.00300015
Nup37	1.21752	0.000960281						Zkscan5	0.659586	0.0139746
Mrnip	1.19051	0.0241742						Nptxr	0.651056	0.000527388
Acsl5	1.18273	0.00122088						Rttn	0.64638	0.0305366
Lnpk	1.15131	0.0449003						Ripor3	0.617672	0.00257274
Pmp22	1.1326	0.0373857						Dna2	0.613508	0.000389988
Cdca4	1.12136	0.018861						Nhej1	0.609093	0.0019523
Stk11	1.11426	0.00773304						Fgd1	0.603558	0.0011067
Cfap36	1.10765	0.0128846						Stc1	0.60024	0.00290728
Rdm1	1.10287	0.000453701						Poc1b	0.591235	0.00288171
Cby1	1.1027	0.000765037						Magi3	0.587382	0.000963587
Ugdh	1.10041	0.0136804						Taf8	0.586003	0.00175384
Cep295	1.0758	0.00662036						Plekhg3	0.58569	0.000659024
Nudcd2	1.0534	0.000897312						Map2	0.58567	0.00292196
Hist1h1c	1.05262	0.00186605
Tcerg1	1.05223	0.000174635
Impa2	1.04024	0.018314
Crip1	1.02931	0.00218302
Ppp5c	1.02459	0.0187224
Chac2	1.00314	0.0107635

## Sheet: after cellcycle regression
Table S2: Differentially expressed genes (DEGs) between clusters after cell cyle regression used in GO analyses
Cluster_7	avg_log2FC	p_val_adj		Cluster_4	avg_log2FC	p_val_adj			Cluster_5	avg_log2FC	p_val_adj
Spdya	2.54922	0.000493915		Tmem106a	2.12854	0.0119847			Mroh2a	4.97266	0.000854872
Rtkn2	2.35117	0.000390235		Insig1	1.71723	0.016386			Gm45470	4.87696	0.0209495
Hist1h3a	2.01052	0.00135824		Spa17	1.71618	0.00832155			Kif13a	1.38708	0.0443385
Lrp8	1.74535	0.0496515		Hotairm1	1.66291	0.000755702			Ankrd17	1.24132	0.0265654
Zdhhc2	1.54263	0.000504167		AC154509.1	1.59238	0.00724106			Mycbp2	1.1516	0.000151993
Kif24	1.50068	0.038709		Sc5d	1.32798	0.0213758			Myo5a	1.14241	0.0465991
Hist1h2bh	1.49221	0.0408967		Dhcr24	1.2697	0.0280882			Col18a1	1.11988	0.00466251
A030001D20Rik	1.44631	0.00259165		Tmem45a2	1.1257	0.00834517			Cnot6l	1.0817	0.00415697
Phf19	1.42152	0.0224059		Sqle	1.11044	0.00455407			Ckap5	0.995795	0.00473247
Fanca	1.41664	0.00178529		Cyp51	1.10932	0.0236493			Birc6	0.989391	0.00190886
Gins3	1.39722	0.000738106		Tmem97	1.02246	0.00137163			Chd4	0.980962	0.00032671
Gm12355	1.38719	0.00419244		Ddit4	1.01345	0.0328418			Top2a	0.979663	0.000702811
Rad9a	1.33212	0.000862158		Mtmr14	0.839419	0.0409775			Prc1	0.956228	0.0284975
Ccdc138	1.30832	0.00081471		Ppp1r10	0.822476	0.00823456			Anln	0.938334	0.00512784
Tns2	1.30609	0.0033276		Gjb5	0.803791	0.0173466			Maf	0.920801	0.000919983
Gm28875	1.30136	0.000175525		Cfap36	0.759183	0.0382997			Ptprf	0.859052	0.0112484
Polq	1.25934	0.00136975		Il33	0.756706	0.00386648			Map3k20	0.856048	0.0301411
Slc2a4	1.24494	0.000761425		Acsl5	0.722291	0.000286181			Slc38a2	0.840954	0.0184775
E2f7	1.23122	0.000655275		Kif20a	0.697327	0.00538132			Plec	0.80405	0.00522868
Polh	1.21667	0.00039976		Junb	0.692823	0.00304964			Mbnl1	0.747421	0.0192567
Mcm8	1.19126	0.0263817		Pnrc2	0.654374	0.00398045			Prrc2c	0.7211	0.00890937
Smc1b	1.18713	0.0188248		Dld	0.650137	0.0315254			Smc4	0.677617	0.0197956
Mtcp1	1.18266	0.00888281		Tob1	0.633028	0.0243539			Psap	0.670387	0.000347606
Gm5141	1.16967	0.0248098		Serpinh1	0.625629	0.000604202			Luc7l2	0.650953	0.0240273
Zgrf1	1.15257	0.0360439		Rpl7l1	0.60517	0.000896587			Itgb1	0.648842	0.0107939
Cntd1	1.14807	0.0472375		Ier2	0.60141	0.000204953			Sfpq	0.594881	0.00571269
Med18	1.08292	0.000315766		Elf1	0.596622	0.000267577			Srrm2	0.594852	0.00427078
Pask	1.05894	0.00947502							Kif5b	0.589189	0.00424859
Kifc5b	1.05637	0.00339785
Dck	1.05078	0.000131266
Tube1	1.03388	0.00082085
Mgat5	1.03196	0.0026221
Mb21d1	1.02965	0.00959593
Rexo5	0.991358	0.0205964
Mthfd1l	0.980712	0.000249902
Myb	0.979688	0.0277363
Ccdc14	0.977058	0.0131718
Rpain	0.965001	0.000760782
Wnt6	0.959041	0.000792128
Slc25a12	0.955421	0.000229574
Zfp213	0.946513	0.00618947
Casp2	0.944283	0.0143437
Cbx6	0.933776	0.000944248
Pip4k2a	0.924671	0.00644087
Fam122b	0.923871	0.00112799
Cenpo	0.923164	0.01254
Cacnb3	0.920531	0.00345939
Trmt2b	0.918122	0.00375849
Nudt11	0.904652	0.000423516
Gins1	0.899886	0.0305707
B3gnt8	0.88675	0.00842819
Nsl1	0.883046	0.0244709
2610020C07Rik	0.875895	0.0107039
Mybl2	0.860261	0.00123343
1700037H04Rik	0.858758	0.000714961
Zscan21	0.854999	0.00179122
Gm42047	0.845928	0.00179368
Magi3	0.844745	0.00569665
Haus5	0.837974	0.000691578
St3gal4	0.826914	0.00400886
Ier5l	0.818455	0.0203073
Rpia	0.810579	0.000251393
Nfya	0.803477	0.0169619
Fam221a	0.802969	0.00551861
Mms22l	0.796289	0.000274141
Mturn	0.7933	0.00994581
Tbp	0.782507	0.00982317
Cyb5r1	0.78045	0.0053121
Cmtm4	0.769702	0.0115849
Pms2	0.768366	0.0463043
Usp37	0.762836	0.00369798
Helb	0.762079	0.00998633
Haus6	0.744237	0.000316141
Cep128	0.741879	0.00011876
Lpin2	0.736411	0.00095107
Arhgef39	0.727557	0.00587234
1700066M21Rik	0.718866	0.000199982
Adgrl1	0.710153	0.00168656
Mpdz	0.707198	0.000125347
Fut8	0.680093	0.00010423
Spsb2	0.678353	0.000219116
Diaph2	0.675097	0.00229924
Poc1b	0.671189	0.00408087
Usp2	0.663108	0.000672362
Nfatc2ip	0.65882	0.00037374
Traf2	0.645547	0.00946738
Uvrag	0.642211	0.00443408
Mkl2	0.639179	0.000961876
2810006K23Rik	0.634114	0.0064416
Tmco4	0.633803	0.0116439
Tgfb1	0.632826	0.000559658
Sept8	0.621382	0.0170591
Nup35	0.615121	0.0489773
Zfp704	0.614114	0.000639162
E4f1	0.609114	0.0334529
Cklf	0.609017	0.00017612
Gtpbp10	0.606112	0.000134853
Suv39h1	0.601296	0.000283741
Pias1	0.60065	0.000117515
Gnb1l	0.598175	0.0344778
Cep85	0.590752	0.0083324
Nelfa	0.589569	0.00225816
Dgcr14	0.587983	0.000176444
Tmem209	0.586951	0.00102897
Tpmt	0.586542	0.0182363
Tmem186	0.581166	0.00213128
